# Supplementary material for: Nomophobia in Nursing Students: Psychological, Academic, and Clinical Impacts—An Integrative Review
Source: Healthcare (Basel). 2026 Mar 24;14(7):830. doi: 10.3390/healthcare14070830 (PMC13072822; doi:10.3390/healthcare14070830)
Supplement: Supplementary file 1 [file healthcare-14-00830-s001.zip]

Archive with 1 entries (1 files):
- healthcare-4148443-supplementary.pdf
